# Supplementary material for: Evaluation of the Second Premolar’s Bud Position Using Computer Image Analysis and Neural Modelling Methods
Source: Int J Environ Res Public Health. 2022 Nov 18;19(22):15240. doi: 10.3390/ijerph192215240 (PMC9691188; doi:10.3390/ijerph192215240)
Supplement: Supplementary file 1 [file ijerph-19-15240-s001.zip]

Archive with 1 entries (1 files):
- ijerph-2027437-supplementary.pdf
